# Supplementary material for: Comparative genomic analysis of the novel strain Vibrio cidicii VC01, isolated from China
Source: Microbiol Spectr. 2025 Nov 11;13(12):e02209-25. doi: 10.1128/spectrum.02209-25 (PMC12671221; doi:10.1128/spectrum.02209-25)
Supplement: Table S1 — The 16S rRNA gene of representative strains downloaded from the NCBI database. [file spectrum.02209-25-s0002.xlsx]

## Sheet: Sheet1
Table S1. The 16S rRNA gene of representative strains download from the NCBI database.
Strain name	Accession Number*
Aliivibrio finisterrensis A32	SEZJ01000050.1
Vibrio aerogenes LMG 19650	AP024861.1
Vibrio aestivus CAIM 1861	JYJN01000122.1
Vibrio aestuarianus 08_114_4T3	CP091995.1
Vibrio aestuarianus 10_092 7MT1	CP091993.1
Vibrio aestuarianus U36	JAKNYQ010000001.1
Vibrio agarilyticus SM6	JABAIK010000042.1
Vibrio agarivorans CECT 5085	JAUFQF010000004.1
Vibrio agarivorans EKP203	JAUEOZ010000001.1
Vibrio albus E4404	QFWT01000024.1
Vibrio alfacsensis 04Ya108	AP024165.1
Vibrio alfacsensis 04Ya249	AP019849.1
Vibrio alfacsensis VA-1	CP140102.1
Vibrio algarum KJ40-1	JAQLOI010000001.1
Vibrio algicola SM1977	CP045699.1
Vibrio alginolyticus E110	CP098034.1
Vibrio alginolyticus HLBS-07	AP023187.1
Vibrio alginolyticus HY9901	CP072782.1
Vibrio algivorus M1486	VMKJ01000045.1
Vibrio algivorus NBRC 111146	BSPV01000015.1
Vibrio amylolyticus 10N.247.310.48	JBFSUF010000058.1
Vibrio amylolyticus 10N.286.54.A5	JBFRJD010000062.1
Vibrio amylolyticus ZSDE26	JAJHVV010000030.1
Vibrio anguillarum PF4-E1-1	CP031479.1
Vibrio anguillarum PF4-E1-4	CP031485.1
Vibrio anguillarum PF4-E1-5	CP031487.1
Vibrio antiquarius 939	AOJB01000014.1
Vibrio antiquarius EX25	CP001805.1
Vibrio antiquarius RM-214-3	JAMQXZ010000077.1
Vibrio aphrogenes CA-1004	AP018689.1
Vibrio aquaticus BEI207	RXZH01000032.1
Vibrio aquimaris THAF100	CP045350.1
Vibrio artabrorum 10N.261.46.C6	JBFRQX010000008.1
Vibrio artabrorum 10N.286.46.A5	JBFRLY010000006.1
Vibrio artabrorum CECT 7226	AP025458.1
Vibrio astriarenae HN897	CP047475.1
Vibrio astriarenae HQB-114	JBHOGT010000055.1
Vibrio atlanticus CECT 7223	AP025460.1
Vibrio atlanticus great_white_shark_3	CP171407.1
Vibrio atlanticus LGP32	FM954972.2
Vibrio atypicus DSM 25292	BLID01000025.1
Vibrio atypicus HQB-345	JBHOFZ010000039.1
Vibrio atypicus TUMSAT1	BLIE01000018.1
Vibrio azureus LC2-005	CP018617.1
Vibrio azureus NBRC 104587	BATL01000140.1
Vibrio barjaei 1-TCBS-B	JBIHSF010000001.1
Vibrio barjaei 3062	LQXO02000057.1
Vibrio barjaei Mu-121	JAPQMW010000095.1
Vibrio bathopelagicus ena-yuan-GCF_014879975.1	CAWPPR010000001.1
Vibrio bathopelagicus Sal10	CP062500.1
Vibrio bivalvicida 1F146	JBGOOS010000004.1
Vibrio bivalvicida 605	LLEI02000013.1
Vibrio bivalvicida FF482	JBGOOF010000004.1
Vibrio brasiliensis LMG 20546	AEVS01000097.1
Vibrio brasiliensis M13-18718	JAKEVQ010000007.1
Vibrio brasiliensis M14-00197	JAKEUY010000196.1
Vibrio breoganii BS_01	JABBXC010000076.1
Vibrio breoganii CAIM 1829	AP024864.1
Vibrio breoganii FF50	CP016177.1
Vibrio campbellii BoB-53	CP026321.1
Vibrio campbellii BoB-90	CP026315.1
Vibrio campbellii LA16-V1	CP021146.1
Vibrio caribbeanicus ATCC BAA-2122	AEIU01000064.1
Vibrio casei DSM 22364	AP018680.1
Vibrio casei FME29	JABUYT010000100.1
Vibrio casei JB196	QPGL01000001.1
Vibrio celticus CECT 7224	AP025463.1
Vibrio celticus Rd 8.15	MVJF01000176.1
Vibrio chagasii ECSMB14107	CP034970.1
Vibrio chagasii LMG 21353	AP025465.1
Vibrio chagasii YSX05	CP090852.1
Vibrio chanodichtyis DSL-7	JARBFT010000026.1
Vibrio chemaguriensis Iso1	SHOE01000055.1
Vibrio chemaguriensis vb1266	JAIRAK010000213.1
Vibrio cholerae 3528-08	CP046736.1
Vibrio cholerae C3616	CP161854.1
Vibrio cholerae RFB16	CP043554.1
Vibrio cidicii 2423-01	CP035922.1
Vibrio cidicii sRB3	CAXYFB010000001.1
Vibrio cidicii VC01	XXXXX
Vibrio cidicii VN-3139	MPKQ01000130.1
Vibrio cincinnatiensis 1398-82	CP046815.1
Vibrio cincinnatiensis F8054	CP046848.1
Vibrio cincinnatiensis NCTC12012	UHIE01000003.1
Vibrio comitans LMG 23416	AP024866.1
Vibrio comitans NBRC 102076	BJLH01000030.1
Vibrio coralliilyticus OCN014	CP156653.1
Vibrio coralliilyticus Rb102	CP120719.1
Vibrio coralliilyticus SCSIO	CP024627.1
Vibrio coralliirubri DSM 27495	AP025470.1
Vibrio coralliirubri Evh12	FAUO01000014.1
Vibrio coralliirubri P050	JAZETT010000018.1
Vibrio cortegadensis CECT 7227	AP025472.1
Vibrio cortegadensis FF136	JBGONK010000111.1
Vibrio cortegadensis FF146	JBGOOT010000093.1
Vibrio crassostreae DMC-1	JAMHIT010000003.1
Vibrio crassostreae ED395	CP064170.1
Vibrio crassostreae LMG 22240	AP025476.1
Vibrio cyclitrophicus ECSMB14105	CP039700.1
Vibrio cyclitrophicus ED653	CP065206.1
Vibrio cyclitrophicus LMG 21359	AP025480.1
Vibrio diabolicus FA3	CP042451.1
Vibrio diabolicus NV27	CP085843.1
Vibrio diabolicus SLV18	CP069195.1
Vibrio diazotrophicus ATCC 33466	CP151842.1
Vibrio diazotrophicus HF9B	JAATOR010000045.1
Vibrio diazotrophicus NBRC 103148	BBJY01000042.1
Vibrio echinoideorum DSM 107264	AP025483.1
Vibrio echinoideorum NFH.MB010	SMJS01000051.1
Vibrio echinoideorum TI.1.15	JBANDX010000044.1
Vibrio eleionomae CAIM 722	WEKT01000018.1
Vibrio europaeus 07/118 T2	CP064858.1
Vibrio europaeus NPI-1	CP053541.1
Vibrio europaeus PP-638	LUAX01000005.1
Vibrio ezurae NBRC 102218	BATM01000062.1
Vibrio floridensis IRLE0018	JAKGCY010000053.1
Vibrio fluminensis A621	JADILO010000073.1
Vibrio fluvialis 12605	CP019118.1
Vibrio fluvialis ATCC 33809	CP014035.2
Vibrio fluvialis QY27	CP156745.1
Vibrio fortis LMG 21557	AP025487.1
Vibrio fortis MTN2-6	BTGL01000034.1
Vibrio fortis S7-72	VXDD01000001.1
Vibrio fujianensis FJ201301	NBUS01000002.1
Vibrio furnissii 2014AW-0008	CP051103.1
Vibrio furnissii 2419-04	CP035696.1
Vibrio furnissii FDAARGOS_777	CP040990.1
Vibrio galatheae S2757	JXXV01000023.1
Vibrio gallaecicus 10N.222.51.A1	JBFRUW010000026.1
Vibrio gallaecicus CECT 7244	AP025490.1
Vibrio gallicus CIP 107863	AP024871.1
Vibrio gangliei DSM 104291	AP021869.1
Vibrio gangliei SZDIS-1	PPSN01000045.1
Vibrio gazogenes ATCC 29988	AP024873.1
Vibrio gazogenes ATCC 43942	CP018835.1
Vibrio gazogenes PB1	CP092587.1
Vibrio gelatinilyticus ZSDZ34	JAJNNZ010000041.1
Vibrio genomosp. F10	AJYN02000145.1
Vibrio genomosp. F10 str. ZF-129	AJYQ02000032.1
Vibrio genomosp. F6	AJYW02000070.1
Vibrio gigantis ACE001	CP092384.1
Vibrio gigantis LMG 22741	AP025492.1
Vibrio gigantis YSX12	CP090849.1
Vibrio halioticoli NBRC 102217	BAUJ01000001.1
Vibrio hangzhouensis CGMCC 1.7062	FNVG01000060.1
Vibrio hangzhouensis DP3N7-4	JAHVKH010000034.1
Vibrio hannami KACC 19277	JARQZP010000006.1
Vibrio harveyi K2014767	CP116414.1
Vibrio harveyi SB1	CP125875.1
Vibrio harveyi WHSS0915	CP143559.1
Vibrio hepatarius DSM 19134	LHPI01000022.1
Vibrio hepatarius HF70	JAATOO010000002.1
Vibrio hepatarius HQB-171	JBHOGN010000042.1
Vibrio hibernica B1.19	VHKO01000113.1
Vibrio hippocampi CECT 8226	CAKLCM010000001.1
Vibrio hyugaensis 090810a	CP025794.1
Vibrio hyugaensis NBRC 110633	BSOE01000006.1
Vibrio injensis L7_12	JAUTDF010000068.1
Vibrio intestinalis YLB-11	JANAVY020000030.1
Vibrio inusitatus LMG 23434	AP024878.1
Vibrio inusitatus NBRC 102082	BJLF01000038.1
Vibrio ishigakensis JCM 19231	AP024881.1
Vibrio ishigakensis JCM19241	BBSC01000025.1
Vibrio japonicus JCM 31412	CP102096.1
Vibrio jasicida 090810c	CP025792.1
Vibrio jasicida NCCB 100079	LNQW01000086.1
Vibrio jasicida T3G01	VTXQ01000082.1
Vibrio kanaloae KH-4	CP090019.1
Vibrio kanaloae LMG 20539	AP025497.1
Vibrio kanaloae T2	VFEF01000050.1
Vibrio lentus 10N.261.52.F12	MCXR02000001.1
Vibrio lentus 5F79	MAKA01000283.1
Vibrio lentus LMG 21034	AP025499.1
Vibrio litoralis FME62	JABUYW010000133.1
Vibrio madracius A-354	ASHK01001352.1
Vibrio maerlii G62	QRHC01000027.1
Vibrio mangrovi CECT 7927	AP024883.1
Vibrio mangrovi CECT 7927	FXXI01000024.1
Vibrio mangrovi MSSRF38	JAWRCO010000001.1
Vibrio marinisediminis 404	JACFYF010000042.1
Vibrio marisflavi CECT 7928	CAKLDM010000003.1
Vibrio mediterranei 117-T6	CP033577.1
Vibrio mediterranei QT6D1	CP018308.1
Vibrio mediterranei Vic-OC-097	JABXGK010000002.1
Vibrio methylphosphonaticus S4B1	JAMKMS010000059.1
Vibrio metoecus 2011V-1015	CP046820.1
Vibrio metoecus 2011V-1169	CP035686.1
Vibrio metoecus ZF102	CP129421.1
Vibrio metschnikovii 19GA03SH07	CP095336.1
Vibrio metschnikovii IS021	CP158116.1
Vibrio metschnikovii NCTC8443	UHIH01000001.1
Vibrio mexicanus CAIM 1540	JYJP01000067.1
Vibrio mimicus F9458	CP046846.1
Vibrio mimicus NCTC11435	UHIG01000001.1
Vibrio mimicus Y4	CP077426.1
Vibrio mytili CAIM 528	JXOK01000072.1
Vibrio mytili M250219	JATABJ010000045.1
Vibrio natriegens 14048	CP101905.1
Vibrio natriegens NBRC 15636 = ATCC 14048 = DSM 759	CP009977.1
Vibrio natriegens PWH3a	CP107282.1
Vibrio navarrensis 08-2462	CP035680.1
Vibrio navarrensis 2462-79	CP046791.1
Vibrio navarrensis ATCC 51183	JMCG01000002.1
Vibrio neonatus JCM 21521	AP024885.1
Vibrio neptunius B158	JBELYB010000054.1
Vibrio neptunius PP-313	JAFHLF010000095.1
Vibrio neptunius S2394	JXXU01000071.1
Vibrio nereis DSM 19584	LHPJ01000025.1
Vibrio nereis NBRC 15637	BCUD01000053.1
Vibrio nigripulchritudo SFn118	CAOC01000109.1
Vibrio nigripulchritudo str. SFn1	FO203526.1
Vibrio nigripulchritudo Wn13	LK391967.1
Vibrio nitrifigilis NFV-1	JADPMR010000001.1
Vibrio olivae CCUG 62981	JBHUGO010000001.1
Vibrio olivae CECT 8064	JBHMEP010000041.1
Vibrio ordalii ATCC 33509	AEZC01000173.1
Vibrio ordalii FF-167	AJYR02000053.1
Vibrio ordalii FS-238	AJYS02000028.1
Vibrio orientalis CIP 102891 = ATCC 33934	ACZV01000001.1
Vibrio ostreae OG9-811	CP076643.1
Vibrio ostreicida CECT 7398	JAUFQC010000001.1
Vibrio ostreicida PP-203	JABEYA020000031.1
Vibrio ostreicida UCD-KL16	MPHM01000039.1
Vibrio ouci BEI176	SATR01000177.1
Vibrio owensii SH14	CP045860.1
Vibrio owensii V180403	CP033144.1
Vibrio owensii XSBZ03	CP019959.1
Vibrio palustris CECT 9027	AP024887.1
Vibrio panuliri CAIM 1902	MJMH01000100.1
Vibrio panuliri CAIM 703	MJMJ01000047.1
Vibrio panuliri JCM 19500	AP019654.1
Vibrio paracholerae Cam10	JBFECM010000095.1
Vibrio paracholerae PGB-VPC004	JAKJWE010000045.1
Vibrio paracholerae SIO	JBBHLM010000002.1
Vibrio parahaemolyticus ATCC 17802	CP014046.2
Vibrio parahaemolyticus LVP2	CP040101.1
Vibrio parahaemolyticus RIMD 2210633	BA000031.2
Vibrio paucivorans DBSS07 316	JAKRRX010000316.1
Vibrio pectenicida 99-46-Y	VTXC01000112.1
Vibrio pectenicida CAIM 594	RSFA01000219.1
Vibrio pectenicida LMG 19642	AP024889.1
Vibrio pelagius ATCC 25916	AP025503.1
Vibrio pelagius WXL662	CP090614.1
Vibrio penaeicida IFO 15640	AP025144.1
Vibrio penaeicida IFO 15641	AP025147.1
Vibrio penaeicida IFO 15642	AP025149.1
Vibrio plantisponsor CECT 7581	AP024893.1
Vibrio plantisponsor MSSRF60	JAWRCN010000001.1
Vibrio plantisponsor TYF_2	JBICLT010000005.1
Vibrio pomeroyi 10N.239.312.F12	JBFSSG010000008.1
Vibrio pomeroyi LMG 20537	AP025506.1
Vibrio pomeroyi YSX02	CP090854.1
Vibrio ponticus CAIM 1731	MJMI01000085.1
Vibrio ponticus CAIM 1751	RKIK01000002.1
Vibrio ponticus DSM 16217	AP019657.1
Vibrio porteresiae MSSRF30	AP024895.1
Vibrio porteresiae MSSRF31	CP168212.1
Vibrio profundi HQB-111	JBHOGU010000043.1
Vibrio profundi TP187	RZIS01000021.1
Vibrio qingdaonensis ZSDZ65	JAKRRY010000105.1
Vibrio qinghaiensis ena-yuan-GCF_002257545.1	CAWNHI010000001.1
Vibrio qinghaiensis Q67	CP022741.1
Vibrio quintilis CECT 7734	AP024897.1
Vibrio rarus LMG 23674	AP024900.1
Vibrio renipiscarius 10N.222.51.F6	JBFRUC010000019.1
Vibrio renipiscarius DCR 1-4-12	JTKI01000003.1
Vibrio renipiscarius DCR 1-4-2	JTKH01000011.1
Vibrio rhizosphaerae LMG 23790	AP024903.1
Vibrio rhizosphaerae MSSRF7	JAWRCP010000001.1
Vibrio rhodolitus G98	QLYZ01000042.1
Vibrio rotiferianus AM7	AP019798.1
Vibrio rotiferianus B64D1	CP018312.1
Vibrio rotiferianus CAIM 577 = LMG 21460	APHW01000056.1
Vibrio ruber HNIBRBA4764	CP134780.1
Vibrio ruber LMG 23124	AP024905.1
Vibrio rumoiensis 14-MA-B	JBIHSN010000002.1
Vibrio rumoiensis 4-MA-B	JBIHSJ010000001.1
Vibrio rumoiensis FERM P-14531	AP018685.1
Vibrio sagamiensis NBRC 104589	BJXJ01000119.1
Vibrio salilacus DSG-S6	NIVQ01000060.1
Vibrio salilacus ena-yuan-GCF_002811245.1	CAWNRF010000056.1
Vibrio salinus DNF-1	JAJSDZ010000001.1
Vibrio scophthalmi 20FBVib0200	CP134271.1
Vibrio scophthalmi FP3289	MDCJ01000002.1
Vibrio scophthalmi LMG 19158	AFWE01000105.1
Vibrio scophthalmi Mu-100	JAPQMS010000048.1
Vibrio sinaloensis DSM 21326	AEVT01000134.1
Vibrio sinaloensis T47	JXBJ01000045.1
Vibrio sinaloensis YA2	CP096199.1
Vibrio sinensis BEI233	QVMU01000070.1
Vibrio sonorensis CAIM 1076	LJJE01000038.1
Vibrio spartinae 3.6	CP046268.1
Vibrio spartinae CECT 9026	AP024907.1
Vibrio splendidus 2_C04b	CP089203.1
Vibrio splendidus ED144	CP063682.1
Vibrio splendidus LMG 19031	AP025508.1
Vibrio stylophorae 7929	CAKLDI010000001.1
Vibrio superstes G3-29	BCUR01000004.1
Vibrio superstes NBRC 103154	BJXK01000041.1
Vibrio syngnathi K08M4	CP017916.1
Vibrio taketomensis C4III282	AP019649.1
Vibrio taketomensis C4III291	AP019651.1
Vibrio tapetis CECT4600	LS997867.1
Vibrio tapetis CECT4600	LT960611.1
Vibrio tarriae 2017 V-1038	QKKK01000050.1
Vibrio tarriae 2521-89	CP022353.1
Vibrio tarriae 2523-88	QKKG01000051.1
Vibrio tasmaniensis J0-13	SEOP01000103.1
Vibrio tasmaniensis J5-13	SESM01000026.1
Vibrio tasmaniensis LMG 20012	AP025510.1
Vibrio tetraodonis A511	QLYY01000003.1
Vibrio tetraodonis ena-yuan-GCF_003350295.1	CAWOAO010000003.1
Vibrio thalassae CCUG 64267	JBHSII010000001.1
Vibrio toranzoniae 96-373	JAAALP010000047.1
Vibrio toranzoniae 96-376	JAAALQ010000052.1
Vibrio toranzoniae CECT 7225	AP025514.1
Vibrio tritonius JCM 16456	AP014635.1
Vibrio tritonius JCM 16457	CP152307.1
Vibrio tubiashii ATCC 19109	CP009354.1
Vibrio tubiashii FP17	CP117029.1
Vibrio tubiashii M14-00194	JAKETW010000140.1
Vibrio ulleungensis 188UL20-2	JAFEUM010000017.1
Vibrio variabilis JCM 19239	BBMS01000200.1
Vibrio variabilis T01	JRWM01000015.1
Vibrio viridaestus LJC006	RJVQ01000029.1
Vibrio vulnificus CMCP6	AE016795.3
Vibrio vulnificus NBRC 15645 = ATCC 27562	CP012881.1
Vibrio vulnificus VV2018	CP126698.1
Vibrio zhugei HBUAS61001	CP033078.1
Vibrio zhugei KCTC 62784	AP024911.1
Vibrio ziniensis ZWAL4003	CP049331.1
*The sequences used to predict the 16s rRNA gene sequences.
