# Supplementary material for: Comparative genomic analysis of the novel strain Vibrio cidicii VC01, isolated from China
Source: Microbiol Spectr. 2025 Nov 11;13(12):e02209-25. doi: 10.1128/spectrum.02209-25 (PMC12671221; doi:10.1128/spectrum.02209-25)
Supplement: Table S2 — Information concerning V. cidicii strains from the NCBI database. [file spectrum.02209-25-s0003.xlsx]

## Sheet: Sheet1
Table S2. Information concerning V. cidicii strains from the NCBI database.
Strain	Genbank	Level	Isolation source	Geographic location
Vibrio cidicii 1048-83	GCA_001597955.1	Contig	Human	America
Vibrio cidicii 2020RZ130	GCA_043840705.1	Contig	Environmental	Missing
Vibrio cidicii 2423-01*	GCA_009665415.1	Complete	Missing	America
Vibrio cidicii 2538-88	GCA_001597935.1	Scaffold	Human	America
Vibrio cidicii 2756-81	GCA_009763805.1	Complete	Environmental	Missing
Vibrio cidicii KN1	GCA_964276255.1	Contig	Environmental	Denmark
Vibrio cidicii NK1	GCA_964276245.1	Contig	Environmental	Denmark
Vibrio cidicii NK2	GCA_964276355.1	Contig	Environmental	Denmark
Vibrio cidicii NK3	GCA_964276285.1	Contig	Environmental	Denmark
Vibrio cidicii NK4	GCA_964276305.1	Contig	Environmental	Denmark
Vibrio cidicii RB1	GCA_964276345.1	Contig	Environmental	Denmark
Vibrio cidicii RB2	GCA_964276275.1	Contig	Environmental	Denmark
Vibrio cidicii RB3	GCA_964276335.1	Contig	Environmental	Denmark
Vibrio cidicii SB1	GCA_964276265.1	Contig	Environmental	Denmark
Vibrio cidicii SB2	GCA_964276295.1	Contig	Environmental	Denmark
Vibrio cidicii SK1	GCA_964276325.1	Contig	Environmental	Denmark
Vibrio cidicii VN-3125	GCA_015709065.1	Contig	Environmental	Sweden
Vibrio cidicii VN-3139	GCA_015709045.1	Contig	Environmental	Sweden
*The strain was used as reference
