# Supplementary material for: Comparative genomic analysis of the novel strain Vibrio cidicii VC01, isolated from China
Source: Microbiol Spectr. 2025 Nov 11;13(12):e02209-25. doi: 10.1128/spectrum.02209-25 (PMC12671221; doi:10.1128/spectrum.02209-25)
Supplement: Table S3 — The gene clusters and their key genes with predicted function in the O-AGCs genotype. [file spectrum.02209-25-s0004.xlsx]

## Sheet: Sheet1
Table S3. The gene clusters and their key genes with predicted functional roles in the O-AGCs genotype.
Strain	O-AGCs genotype	Key genes	Functions
Vibrio cidicii KN1	VC01	yjbH, wza, wzb, wzc, pglF	polysaccharide biosynthesis and export gene
		wecB, wecC, fnlA, fnlB, rffE	UDP-sugar pathway gene
		GT4, wbfU	sugar transferase gene
Vibrio cidicii 2423-01	VC02	yjbH, wza, wzb, wzc, pglF	polysaccharide biosynthesis and export gene
		tviB, tviC, ugd, capI, galU	UDP-sugar pathway gene
		GT4, wbfU	sugar transferase gene
Vibrio cidicii 2756-81	VC03	ΔyjbH, wza, wzb, Δwzc,	polysaccharide biosynthesis and export gene
		pseC, pseF, pseG, ΔpseI, wecA, galU	UDP-sugar pathway gene
		ISAs1, IS1358	ransposase/IS
		GT52, GT2, GT26	sugar transferase gene
		Δgmd, fcl, gmm, manC, manB, manA	GDP-sugar pathway gene
Vibrio cidicii VC01	VC04	yjbH, wza, wzb, wzc	polysaccharide biosynthesis and export gene
		IS1358, ISAs1, IS481	ransposase/IS
		rffG, rffA	dTDP-sugar pathway gene
		rfbA	thymidylytransferase gene
		GT4, CT2	sugar transferase gene
		gmd, fcl, gmm, manC, manB, manA	GDP-sugar pathway gene
		wecA, ugd, galU	UDP-sugar pathway gene
Vibrio cidicii 2020RZ130	VC05	yjbH, yjbG, yjbF, yjbE, wzi, wza, ugd, wza, wzb, wzc	polysaccharide biosynthesis and export gene
		wcaK, dsbA, pilN, wbqC, asnB	other function gene
		GT4, GT8, GT2	sugar transferase gene
		wecA, galU, tviB, tviC	UDP-sugar pathway gene
		gspG, gspE, gspF, gspJ, gspK	secretion system related gene
		rffG	dTDP-sugar pathway gene
		rfbA	thymidylytransferase gene
