# Supplementary material for: Comparative genomic analysis of the novel strain Vibrio cidicii VC01, isolated from China
Source: Microbiol Spectr. 2025 Nov 11;13(12):e02209-25. doi: 10.1128/spectrum.02209-25 (PMC12671221; doi:10.1128/spectrum.02209-25)
Supplement: Table S4 — The details of Vibrio spp. containing Tn7-like sequences. [file spectrum.02209-25-s0005.xlsx]

## Sheet: Sheet1
Table S4. The details of Vibrio spp. containing Tn7-like sequences.
Strain	Accession	Isolation source	Geographic location	Cluster
Vibrio cholerae 610795*	AAXNLT010000000	Human	Missing	1
Vibrio cholerae ena-yuan-GCF_006803015.1	CAWQJD010000000	Missing	Missing	1
Vibrio cholerae A111010Z3	VIQA01000000	Animal	Austria	1
Vibrio parahaemolyticus 10290*	CAJOAO010000000	Human	China	2
Vibrio parahaemolyticus PNUSAV005206	ABQIVE010000000	Animal	America	2
Vibrio parahaemolyticus SA2D2	WIBC01000000	Animal	Malaysia	2
Vibrio parahaemolyticusVb1689	JARJYU000000000	Animal	China	2
Vibrio parahaemolyticus Vb495	JARKDZ010000000	Animal	China	2
Vibrio parahaemolyticus vp-CTS7-1	JBBFBE010000000	Animal	China	2
Vibrio parahaemolyticus HP1	CP069236	Animal	India	2
Vibrio parahaemolyticus VP06025	DAHUPW010000000	Environment	China	2
Vibrio parahaemolyticus YT-22	JARJWH010000000	Animal	China	2
Vibrio parahaemolyticus YT-21	JARJWI010000000	Animal	China	2
Vibrio parahaemolyticus Vb0566	JARKAT010000000	Animal	China	2
Vibrio parahaemolyticus Vb497	JARKDX010000000	Animal	China	2
Vibrio parahaemolyticus Vb492	JARQRV010000000	Animal	China	2
Vibrio parahaemolyticus Vb2335	JARQRY010000000	Animal	China	2
Vibrio cidicii VC01*		Environment	China	3
Vibrio metoecus MGYG-HGUT-02368 *	CABMIR010000000	Human	America	4
Vibrio metoecus 06-2478	CP046817	Human	America	4
Vibrio fluvialis VF035*	JAHUFW010000000	Human	China	5
Vibrio parahaemolyticus Vb499*	JARKDW010000000	Animal	China	6
Vibrio parahaemolyticus Vb2627	JARNUV010000000	Animal	China	6
Vibrio parahaemolyticus C3_5 *	NNLO01000000	Animal	China	7
* The sequences of strains was used as representive sequence for further analysis
