# Supplementary material for: Comparative genomic analysis of the novel strain Vibrio cidicii VC01, isolated from China
Source: Microbiol Spectr. 2025 Nov 11;13(12):e02209-25. doi: 10.1128/spectrum.02209-25 (PMC12671221; doi:10.1128/spectrum.02209-25)
Supplement: Table S5 — The sequences containing tnsA downloaded from the NCBI database. [file spectrum.02209-25-s0006.xlsx]

## Sheet: Sheet1
Table S5. The sequences containing tnsA download from the NCBI database.
Accesion numbee	The information of sequences	Strain
JARJYU010000021.1	Vibrio parahaemolyticus strain Vb1689 NODE_21_length_72629_cov_133.816449, whole genome shotgun sequence	Vibrio parahaemolyticus
CAWNUJ010000081.1	Vibrio splendidus isolate ena-yuan-GCF_002875005.1	Vibrio splendidus
CAWNUQ010000110.1	Vibrio splendidus isolate ena-yuan-GCF_002875065.1	Vibrio splendidus
CAWNUU010000100.1	Vibrio splendidus isolate ena-yuan-GCF_002875085.1	Vibrio splendidus
CAWNUR010000108.1	Vibrio splendidus isolate ena-yuan-GCF_002875095.1	Vibrio splendidus
CAWNUF010000095.1	Vibrio splendidus isolate ena-yuan-GCF_002875225.1	Vibrio splendidus
CAWNVD010000001.1	Vibrio splendidus isolate ena-yuan-GCF_002876465.1	Vibrio splendidus
MDBY01000081.1	Vibrio splendidus strain 10N.222.45.C6 10N.222.45.C6_contig_21, whole genome shotgun sequence	Vibrio splendidus
MDBW01000110.1	Vibrio splendidus strain 10N.222.46.A6 10N.222.46.A6_contig_44, whole genome shotgun sequence	Vibrio splendidus
MDBU01000108.1	Vibrio splendidus strain 10N.222.46.B6 10N.222.46.B6_contig_34, whole genome shotgun sequence	Vibrio splendidus
MDBT01000001.1	Vibrio splendidus strain 10N.222.46.C2 10N.222.46.C2_contig_0, whole genome shotgun sequence	Vibrio splendidus
MDBR01000100.1	Vibrio splendidus strain 10N.222.46.E1 10N.222.46.E1_contig_4, whole genome shotgun sequence	Vibrio splendidus
JBFRSF010000016.1	Vibrio splendidus strain 10N.222.46.F2 10N.222.46.F2_I01_contig0016, whole genome shotgun sequence	Vibrio splendidus
MDBK01000095.1	Vibrio splendidus strain 10N.222.49.C7 10N.222.49.C7_contig_29, whole genome shotgun sequence	Vibrio splendidus
JBFRRC010000032.1	Vibrio splendidus strain 10N.261.46.B4 10N.261.46.B4_I01_contig0032, whole genome shotgun sequence	Vibrio splendidus
JBBFBE010000137.1	Vibrio parahaemolyticus strain vp-CTS7-1 k141_155, whole genome shotgun sequence	Vibrio parahaemolyticus
CP046268.1	Vibrio spartinae strain 3.6 chromosome 1, complete sequence	Vibrio spartinae
CP013021.1	Agarivorans gilvus strain WH0801, complete genome	Agarivorans gilvus
BMDY01000015.1	Agarivorans gilvus CGMCC 1.10131 DNA, sequence15, whole genome shotgun sequence	Agarivorans gilvus
JBFRQS010000044.1	Vibrio lentus strain 10N.261.46.F11 10N.261.46.F11_I01_contig0044, whole genome shotgun sequence	Vibrio lentus
ABMFEZ020000016.1	Enterobacter hormaechei strain 2023GO-0268 SAMN36836899-rid21056493.denovo.016, whole genome shotgun sequence	Enterobacter hormaechei
LETE01000003.1	Enterobacter sp. MGH85 aetyT-supercont1.1.C3, whole genome shotgun sequence	Enterobacter sp
ABHBEG010000010.1	Vibrio cholerae strain 2021V-1164 SAMN29637492-rid14831773.denovo.10, whole genome shotgun sequence	Vibrio cholerae
ABCEEB010000011.1	Vibrio cholerae strain PNUSAV002064 SAMN21038241-rid12899983.denovo.11, whole genome shotgun sequence	Vibrio cholerae
AAXLNJ010000048.1	Enterobacter hormaechei strain 2019GO-00024 SAMN14669214-rid9743493.denovo.048, whole genome shotgun sequence	Enterobacter hormaechei
CP072954.1	Enterobacter sp. MGH 3 plasmid unnamed1, complete sequence	Enterobacter sp
ABTUEA010000010.1	Vibrio cholerae strain 19MO11TI08-V SAMN14084833-rid9023433.denovo.010, whole genome shotgun sequence	Vibrio cholerae
CAWQDJ010000023.1	Vibrio paracholerae isolate ena-yuan-GCF_018035165.1	Vibrio paracholerae
WUWI01000003.1	Vibrio paracholerae strain EDC-690 EDC-690_contig3, whole genome shotgun sequence	Vibrio paracholerae
CP072963.1	Enterobacter sp. MGH 14 plasmid unnamed2, complete sequence	Enterobacter sp
ABFGWV010000046.1	Enterobacter hormaechei strain 2021HL-00988 SAMN26367211-rid14009623.denovo.050, whole genome shotgun sequence	Enterobacter hormaechei
JAUHUT010000003.1	Enterobacter hormaechei strain LC_55 contig_2, whole genome shotgun sequence	Enterobacter hormaechei
JAUHUX010000005.1	Enterobacter hormaechei strain LC_75 contig_2, whole genome shotgun sequence	Enterobacter hormaechei
ABHAYL010000035.1	Vibrio cholerae strain 2021V-1115 SAMN29637558-rid14829923.denovo.035, whole genome shotgun sequence	Vibrio cholerae
JABYAC010000032.1	Vibrio cholerae strain CFSAVC_042 Scaffold32, whole genome shotgun sequence	Vibrio cholerae
JABYAD010000032.1	Vibrio cholerae strain CFSAVC_043 Scaffold32, whole genome shotgun sequence	Vibrio cholerae
JABYDQ010000031.1	Vibrio cholerae strain CFSAVC_149 Scaffold31, whole genome shotgun sequence	Vibrio cholerae
ABDGVL010000043.1	Vibrio cholerae strain PNUSAV002042 SAMN22253525-rid13138013.denovo.044, whole genome shotgun sequence	Vibrio cholerae
ABHBFF010000009.1	Vibrio cholerae strain 2021V-1110 SAMN29637487-rid14831663.denovo.009, whole genome shotgun sequence	Vibrio cholerae
AAZCVX010000022.1	Vibrio cholerae strain PNUSAV001262 SAMN17799680-rid11471423.denovo.022, whole genome shotgun sequence	Vibrio cholerae
ABTUFG010000010.1	Vibrio cholerae strain PNUSAV001902 SAMN22232096-rid13130123.denovo.010, whole genome shotgun sequence	Vibrio cholerae
ABDHHB010000008.1	Vibrio cholerae strain PNUSAV002032 SAMN22253512-rid13138113.denovo.008, whole genome shotgun sequence	Vibrio cholerae
ABUJRY010000030.1	Enterobacter hormaechei isolate 2024ZN-0434 SAMN43452670-rid23059103.denovo.030, whole genome shotgun sequence	Enterobacter hormaechei
SMCW01000010.1	Vibrio crassostreae strain 34_P_130 Ga0265629_110, whole genome shotgun sequence	Vibrio crassostreae
JBBFNR010000001.1	Enterobacter hormaechei strain ST145EH1 NR5631_1, whole genome shotgun sequence	Enterobacter hormaechei
CAWQMF010000006.1	Vibrio tarriae isolate ena-yuan-GCF_003312035.1	Vibrio tarriae
QKKI01000014.1	Vibrio tarriae strain 2016 V-1018 2016V_1018_contig14, whole genome shotgun sequence	Vibrio tarriae
FKEW01000008.1	Enterobacter hormaechei strain e554 genome assembly, contig: ERS380583SCcontig000008, whole genome shotgun sequence	Enterobacter hormaechei
FKGL01000008.1	Enterobacter hormaechei strain e798 genome assembly, contig: ERS380633SCcontig000008, whole genome shotgun sequence	Enterobacter hormaechei
FKGN01000008.1	Enterobacter hormaechei strain e804 genome assembly, contig: ERS380635SCcontig000008, whole genome shotgun sequence	Enterobacter hormaechei
DACOMO010000040.1	TPA_asm: Enterobacter hormaechei strain CQS35 SAMN11230943-rid7834423.denovo.040, whole genome shotgun sequence	Enterobacter hormaechei
CAJOAO010000008.1	Vibrio parahaemolyticus 10290 isolate VP180431 genome assembly, contig: NODE_8_length_156409_cov_112.675244, whole genome shotgun sequence	Vibrio parahaemolyticus
CP118195.1	Enterobacter hormaechei strain 2020CK-00214 chromosome, complete genome	Enterobacter hormaechei
JBEQHU010000008.1	Enterobacter hormaechei strain 2024EL-00150 NODE_8_length_243372_cov_28.716652, whole genome shotgun sequence	Enterobacter hormaechei
JBCNXH010000007.1	Enterobacter hormaechei strain LACPHL-BACT-2024-00136 contig00007, whole genome shotgun sequence	Enterobacter hormaechei
NFFB02000076.1	Enterobacter hormaechei subsp. xiangfangensis strain CRK0027 CRK0027_NODE_20.ctg_1, whole genome shotgun sequence	Enterobacter hormaechei
NEZA02000004.1	Enterobacter hormaechei subsp. xiangfangensis strain CRK0041 CRK0041_NODE_6.ctg_1, whole genome shotgun sequence	Enterobacter hormaechei
NEYT02000048.1	Enterobacter hormaechei subsp. xiangfangensis strain CRK0060 CRK0060_NODE_22.ctg_1, whole genome shotgun sequence	Enterobacter hormaechei
PTHX02000067.1	Enterobacter hormaechei subsp. xiangfangensis strain CRK0317 CRK0317_NODE_18.ctg_1, whole genome shotgun sequence	Enterobacter hormaechei
PTHZ02000027.1	Enterobacter hormaechei subsp. xiangfangensis strain CRK0319 CRK0319_NODE_19.ctg_1, whole genome shotgun sequence	Enterobacter hormaechei
PTIA02000031.1	Enterobacter hormaechei subsp. xiangfangensis strain CRK0320 CRK0320_NODE_21.ctg_1, whole genome shotgun sequence	Enterobacter hormaechei
PTIB02000011.1	Enterobacter hormaechei subsp. xiangfangensis strain CRK0321 CRK0321_NODE_20.ctg_1, whole genome shotgun sequence	Enterobacter hormaechei
PTIC02000017.1	Enterobacter hormaechei subsp. xiangfangensis strain CRK0322 CRK0322_NODE_19.ctg_1, whole genome shotgun sequence	Enterobacter hormaechei
CAWPPA010000009.1	Vibrio cholerae isolate ena-yuan-GCF_014281135.1	Vibrio cholerae
CAWQPH010000010.1	Vibrio cholerae isolate ena-yuan-GCF_019093005.1	Vibrio cholerae
JAHAOD010000018.1	Vibrio cholerae strain C16.2.29 Scaffold18, whole genome shotgun sequence	Vibrio cholerae
JACOEN010000018.1	Vibrio cholerae strain C16-2-29 Scaffold18_1, whole genome shotgun sequence	Vibrio cholerae
CP102613.1	Enterobacter hormaechei strain NR3055-SR2 plasmid unnamed1, complete sequence	Enterobacter hormaechei
ABJTBI010000014.1	Vibrio cholerae strain 2015V-1116 SAMN32118247-rid16199723.denovo.15, whole genome shotgun sequence	Vibrio cholerae
AAXMWP010000043.1	Vibrio cholerae strain PNUSAV001033 SAMN12842760-rid8289693.denovo.043, whole genome shotgun sequence	Vibrio cholerae
PTHW02000058.1	Enterobacter hormaechei subsp. xiangfangensis strain CRK0316 CRK0316_NODE_24.ctg_1, whole genome shotgun sequence	Enterobacter hormaechei
JBFRJI010000021.1	Vibrio lentus strain 10N.286.52.E8 10N.286.52.E8_I01_contig0021, whole genome shotgun sequence	Vibrio lentus
CAWOSF010000227.1	Vibrio cholerae isolate ena-yuan-GCF_006802355.1	Vibrio cholerae
VIOV01000052.1	Vibrio cholerae strain A12JL36W74 NODE_66_length_36174_cov_28.611820, whole genome shotgun sequence	Vibrio cholerae
LEDJ01000103.1	Enterobacter hormaechei subsp. xiangfangensis strain GN02667 contig103, whole genome shotgun sequence	Enterobacter hormaechei
CAWOLD010000001.1	Vibrio cholerae isolate ena-yuan-GCF_004117115.1	Vibrio cholerae
BOEK01000014.1	Vibrio cholerae O155 RIMD 2214393 DNA, entry14, whole genome shotgun sequence	Vibrio cholerae
CP026531.1	Vibrio cholerae strain FORC_076 chromosome 1, complete sequence	Vibrio cholerae
CAWLXP010000040.1	Vibrio paracholerae isolate ena-yuan-GCF_000737015.1	Vibrio paracholerae
JIDQ01000040.1	Vibrio paracholerae strain 490-93 DA89.contig00040, whole genome shotgun sequence	Vibrio paracholerae
LPQW01000080.1	Enterobacter hormaechei subsp. xiangfangensis strain SMART_27 contig81, whole genome shotgun sequence	Enterobacter hormaechei
JANPRT010000001.1	Enterobacter hormaechei strain NR3055 cluster_001, whole genome shotgun sequence	Enterobacter hormaechei
CP102612.1	Enterobacter hormaechei strain NR3055-SR2 chromosome, complete genome	Enterobacter hormaechei
JAIPLD010000001.1	Enterobacter hormaechei strain NR3086 NR3086_1, whole genome shotgun sequence	Enterobacter hormaechei
ABTUDR010000014.1	Vibrio cholerae strain 2021V-1107 SAMN29637390-rid14830763.denovo.14, whole genome shotgun sequence	Vibrio cholerae
ABTUDZ010000010.1	Vibrio cholerae strain PNUSAV001997 SAMN21020004-rid12893493.denovo.10, whole genome shotgun sequence	Vibrio cholerae
ABDKJA010000007.1	Vibrio alginolyticus strain PNUSAV002312 SAMN22426626-rid13193153.denovo.07, whole genome shotgun sequence	Vibrio alginolyticus
CAWOUO010000001.1	Vibrio cholerae isolate ena-yuan-GCF_008084325.1	Vibrio cholerae
BOIP01000031.1	Vibrio cholerae O173 RIMD 2214411 DNA, entry43, whole genome shotgun sequence	Vibrio cholerae
ABTUEQ010000039.1	Vibrio cholerae strain 555456 SAMN09767756-rid7545003.denovo.041, whole genome shotgun sequence	Vibrio cholerae
VSHB01000001.1	Vibrio cholerae strain N2770 NODE_1, whole genome shotgun sequence	Vibrio cholerae
JARLUJ010000001.1	Vibrio sp. SA48 contig_1, whole genome shotgun sequence	Vibrio sp
JBFSPA010000035.1	Vibrio splendidus strain 10N.237.312.A04 10N.237.312.A04_I01_contig0035, whole genome shotgun sequence	Vibrio splendidus
ABQJZD010000022.1	Enterobacter hormaechei isolate 2023ZN-0100 SAMN40137351-rid21103483.denovo.23, whole genome shotgun sequence	Enterobacter hormaechei
ABSVKA010000022.1	Enterobacter hormaechei isolate 2024ZN-0175 SAMN41752565-rid21846933.denovo.22, whole genome shotgun sequence	Enterobacter hormaechei
JAUHVA010000003.1	Enterobacter hormaechei strain LC_101 contig_2, whole genome shotgun sequence	Enterobacter hormaechei
JAUHVB010000005.1	Enterobacter hormaechei strain LC_128 contig_2, whole genome shotgun sequence	Enterobacter hormaechei
JBFRMY010000026.1	Vibrio cyclitrophicus strain 10N.261.55.A5 10N.261.55.A5_I01_contig0026, whole genome shotgun sequence	Vibrio cyclitrophicus
JARQRY010000004.1	Vibrio parahaemolyticus strain Vb2335 NODE_4_length_550527_cov_91.801755, whole genome shotgun sequence	Vibrio parahaemolyticus
JARQRV010000003.1	Vibrio parahaemolyticus strain Vb492 NODE_3_length_562162_cov_135.092112, whole genome shotgun sequence	Vibrio parahaemolyticus
JARKDZ010000003.1	Vibrio parahaemolyticus strain Vb495 NODE_3_length_574081_cov_135.069639, whole genome shotgun sequence	Vibrio parahaemolyticus
JARKDX010000003.1	Vibrio parahaemolyticus strain Vb497 NODE_3_length_550531_cov_128.081680, whole genome shotgun sequence	Vibrio parahaemolyticus
JARJWI010000004.1	Vibrio parahaemolyticus strain YT-21 NODE_4_length_550531_cov_121.657853, whole genome shotgun sequence	Vibrio parahaemolyticus
JARJWH010000003.1	Vibrio parahaemolyticus strain YT-22 NODE_3_length_550531_cov_125.000578, whole genome shotgun sequence	Vibrio parahaemolyticus
CABMIR010000028.1	Vibrio cholerae O82 RIMD 2214320 DNA, entry31, whole genome shotgun sequence	Vibrio cholerae
LCUD01000028.1	Vibrio metoecus strain 06-2478, whole genome shotgun sequence	Vibrio metoecus
PTHY02000009.1	Enterobacter hormaechei subsp. xiangfangensis strain CRK0318 CRK0318_NODE_8.ctg_1, whole genome shotgun sequence	Enterobacter hormaechei
ABQIVE010000006.1	Vibrio parahaemolyticus strain PNUSAV005206 SAMN40018736-rid21082243.denovo.06, whole genome shotgun sequence	Vibrio parahaemolyticus
ABIZCF010000027.1	Enterobacter hormaechei strain 2022GN-00407 SAMN31400862-rid15692293.denovo.27, whole genome shotgun sequence	Enterobacter hormaechei
ABFTYF030000008.1	Enterobacter hormaechei isolate 2022QW-00033 SAMN27545045-rid20939343.denovo.08, whole genome shotgun sequence	Enterobacter hormaechei
JAUHVA010000001.1	Enterobacter hormaechei strain LC_101 contig_1, whole genome shotgun sequence	Enterobacter hormaechei
NGRO01000001.1	Enterobacter hormaechei strain MGH177 scaffold00001, whole genome shotgun sequence	Enterobacter hormaechei
JCLU01000021.1	Enterobacter sp. MGH 3 adjFA-supercont2.7.C21, whole genome shotgun sequence	Enterobacter sp
JBEXCP010000001.1	Enterobacter hormaechei strain 458 NR3043_1, whole genome shotgun sequence	Enterobacter hormaechei
VLLV01000027.1	Enterobacter hormaechei strain AS012487 AS012487_27, whole genome shotgun sequence	Enterobacter hormaechei
JANPTG010000020.1	Enterobacter hormaechei strain KP0591 20, whole genome shotgun sequence	Enterobacter hormaechei
WPDA01000013.1	Vibrio cholerae strain R18262 13, whole genome shotgun sequence	Vibrio cholerae
DAJZTU010000009.1	TPA_asm: Enterobacter hormaechei isolate DTU_2020_1001131_1_SI_NGA_ABU_010B SAMEA111505224-rid15948683.denovo.009, whole genome shotgun sequence	Enterobacter hormaechei
ABTUDF010000023.1	Vibrio cholerae strain non O1 SAMN41834426-rid21964513.denovo.023, whole genome shotgun sequence	Vibrio cholerae
CP152949.1	Klebsiella pneumoniae strain NK_H12_034 plasmid pNK_H12_034.1, complete sequence	Klebsiella pneumoniae
CP072961.1	Enterobacter sp. MGH 14 chromosome, complete genome	Enterobacter sp
CP072953.1	Enterobacter sp. MGH 3 chromosome, complete genome	Enterobacter sp
CAWOQI010000260.1	Vibrio cholerae isolate ena-yuan-GCF_006802255.1	Vibrio cholerae
VIOQ01000057.1	Vibrio cholerae strain A12JL36W92 NODE_75_length_36172_cov_25.013159, whole genome shotgun sequence	Vibrio cholerae
JABYEC010000012.1	Vibrio cholerae strain CFSAVC_164 Scaffold12, whole genome shotgun sequence	Vibrio cholerae
JANPRT010000002.1	Enterobacter hormaechei strain NR3055 cluster_002, whole genome shotgun sequence	Enterobacter hormaechei
WIBC01000009.1	Vibrio parahaemolyticus strain SA2D2 SA2D2_contig_9, whole genome shotgun sequence	Vibrio parahaemolyticus
ADAL01000245.1	Vibrio cholerae CT 5369-93 VIH.Contig468, whole genome shotgun sequence	Vibrio cholerae
CAWPUH010000086.1	Vibrio vulnificus isolate ena-yuan-GCF_017290675.1	Vibrio vulnificus
JAFKOS010000017.1	Vibrio vulnificus strain Vv26 NODE_17_length_103284_cov_108.120641, whole genome shotgun sequence	Vibrio vulnificus
ABMFES020000024.1	Enterobacter hormaechei isolate BWH_1464_E_clo SAMN36892908-rid21039743.denovo.25, whole genome shotgun sequence	Enterobacter hormaechei
JAIPLD010000002.1	Enterobacter hormaechei strain NR3086 NR3086_2, whole genome shotgun sequence	Enterobacter hormaechei
JCLK01000010.1	Enterobacter sp. MGH 15 adjcy-supercont1.2.C10, whole genome shotgun sequence	Enterobacter sp
ABLMMU030000011.1	Enterobacter hormaechei strain 2023GN-00227 SAMN34157983-rid21048513.denovo.11, whole genome shotgun sequence	Enterobacter hormaechei
JAUHUR010000001.1	Enterobacter hormaechei strain LC_36 contig_2, whole genome shotgun sequence	Enterobacter hormaechei
JAHUZK010000029.1	Enterobacter hormaechei strain 2021EL-00157 NODE_29_length_30626_cov_26.659628, whole genome shotgun sequence	Enterobacter hormaechei
AXLK01000002.1	Enterobacter sp. MGH 14 adgVD-supercont1.2, whole genome shotgun sequence	Enterobacter sp
AAXNLT010000012.1	Vibrio cholerae strain 610795 SAMN10390782-rid6791503.denovo.012, whole genome shotgun sequence	Vibrio cholerae
AAXNSK010000026.1	Vibrio cholerae strain PNUSAV000406 SAMN09984755-rid7105683.denovo.026, whole genome shotgun sequence	Vibrio cholerae
ABDKWN010000010.1	Vibrio cholerae strain PNUSAV002286 SAMN22513043-rid13205633.denovo.10, whole genome shotgun sequence	Vibrio cholerae
ABHBDA010000010.1	Vibrio cholerae strain 2020V-1101 SAMN29637622-rid14831283.denovo.10, whole genome shotgun sequence	Vibrio cholerae
ABJSWY010000012.1	Vibrio cholerae strain 2015V-1093 SAMN32119198-rid16200243.denovo.12, whole genome shotgun sequence	Vibrio cholerae
ABNEYZ010000009.1	Enterobacter hormaechei isolate 2023QW-00200 SAMN37607875-rid19562823.denovo.09, whole genome shotgun sequence	Enterobacter hormaechei
JAUHUT010000002.1	Enterobacter hormaechei strain LC_55 contig_1, whole genome shotgun sequence	Enterobacter hormaechei
ABNJYQ010000015.1	Vibrio cholerae strain 882749 SAMN37605479-rid19567343.denovo.015, whole genome shotgun sequence	Vibrio cholerae
ABOTJX010000014.1	Vibrio cholerae strain PNUSAV005041 SAMN38225033-rid20192853.denovo.14, whole genome shotgun sequence	Vibrio cholerae
ABPMNL010000043.1	Enterobacter hormaechei isolate 2023QW-00246 SAMN38882270-rid20617963.denovo.048, whole genome shotgun sequence	Enterobacter hormaechei
ABROLW010000076.1	Enterobacter hormaechei strain 2024HL-00358 isolate IDR2400007143-01-01 SAMN40752273-rid21394463.denovo.080, whole genome shotgun sequence	Enterobacter hormaechei
DASHIM010000041.1	TPA_asm: Enterobacter hormaechei strain EB00119 SAMN38764385-rid20548793.denovo.42, whole genome shotgun sequence	Enterobacter hormaechei
ABPOYI010000024.1	Enterobacter hormaechei isolate 2023ZN-0008 SAMN39003151-rid20647153.denovo.024, whole genome shotgun sequence	Enterobacter hormaechei
ABRWFY010000065.1	Enterobacter hormaechei strain 2024HL-00410 isolate IDR2400014069-01-00 SAMN41059517-rid21486293.denovo.071, whole genome shotgun sequence	Enterobacter hormaechei
ABTUDH010000011.1	Vibrio cholerae strain PNUSAV003890 SAMN35731726-rid18388083.denovo.011, whole genome shotgun sequence	Vibrio cholerae
ABTUDT010000011.1	Vibrio cholerae strain PNUSAV002832 SAMN28922487-rid14580713.denovo.011, whole genome shotgun sequence	Vibrio cholerae
ABTUDU010000016.1	Vibrio cholerae strain PNUSAV000462 SAMN22231114-rid13129423.denovo.16, whole genome shotgun sequence	Vibrio cholerae
ABTUFE010000019.1	Vibrio cholerae strain PNUSAV005192 SAMN40079196-rid21096893.denovo.21, whole genome shotgun sequence	Vibrio cholerae
ABUJRZ010000010.1	Enterobacter hormaechei isolate 2024ZN-0432 SAMN43452668-rid23059123.denovo.10, whole genome shotgun sequence	Enterobacter hormaechei
ADAJ01000001.1	Vibrio mimicus VM223 VMA.Contig46, whole genome shotgun sequence	Vibrio mimicus
CAWLKB010000096.1	Vibrio paracholerae HE-09 isolate ena-yuan-GCF_000221405.1	Vibrio paracholerae
AFOP01000102.1	Vibrio paracholerae HE-09 vcoHE09.contig.95_1, whole genome shotgun sequence	Vibrio paracholerae
AXLK01000003.1	Enterobacter sp. MGH 14 adgVD-supercont1.3, whole genome shotgun sequence	Enterobacter sp
CAWNEC010000055.1	Vibrio paracholerae isolate ena-yuan-GCF_002097815.1	Vibrio paracholerae
MWFO01000094.1	Vibrio paracholerae strain CISM_1163068.5 NODE_14_length_104501_cov_40.1871_ID_27, whole genome shotgun sequence	Vibrio paracholerae
CAWQGO010000001.1	Vibrio cholerae isolate ena-yuan-GCF_008369625.1	Vibrio cholerae
CAWNWL010000098.1	Vibrio tarriae isolate ena-yuan-GCF_003311755.1	Vibrio tarriae
QKKG01000062.1	Vibrio tarriae strain 2523-88 2523_88_contig62, whole genome shotgun sequence	Vibrio tarriae
CAWOPO010000002.1	Vibrio cholerae isolate ena-yuan-GCF_006802155.1	Vibrio cholerae
CAWOPD010000129.1	Vibrio cholerae isolate ena-yuan-GCF_006802705.1	Vibrio cholerae
VIPL01000032.1	Vibrio cholerae strain A12JL4W81 NODE_45_length_112232_cov_53.020599, whole genome shotgun sequence	Vibrio cholerae
VIOO01000010.1	Vibrio cholerae strain P7-CHT61-04 10, whole genome shotgun sequence	Vibrio cholerae
CAWQJD010000089.1	Vibrio cholerae isolate ena-yuan-GCF_006803015.1	Vibrio cholerae
VIQA01000018.1	Vibrio cholerae strain A111010Z3 NODE_23_length_65057_cov_35.322762, whole genome shotgun sequence	Vibrio cholerae
CAWQOQ010000028.1	Vibrio cholerae isolate ena-yuan-GCF_019400805.1	Vibrio cholerae
WIVC01000025.1	Vibrio cholerae strain 1375_03 NODE_25_length_41038_cov_41.0366_ID_49, whole genome shotgun sequence	Vibrio cholerae
CAWQZJ010000044.1	Vibrio cholerae isolate ena-yuan-GCF_024105835.1	Vibrio cholerae
JAKJWK010000013.1	Vibrio cholerae strain PGB-VCH018 NODE_13_length_116841_cov_39.018198, whole genome shotgun sequence	Vibrio cholerae
CP069236.1	Vibrio parahaemolyticus strain HP1 chromosome 1	Vibrio parahaemolyticus
CP072962.1	Enterobacter sp. MGH 14 plasmid unnamed1, complete sequence	Enterobacter sp
DACZTG010000008.1	TPA_asm: Enterobacter hormaechei subsp. xiangfangensis strain GENC124 SAMN15680837-rid11290593.denovo.08, whole genome shotgun sequence	Enterobacter hormaechei
DAHUPW010000001.1	TPA_asm: Vibrio parahaemolyticus strain VP06025 SAMN20167781-rid14636513.denovo.001, whole genome shotgun sequence	Vibrio parahaemolyticus
DAMYBA010000018.1	TPA_asm: Vibrio cholerae isolate M055620 SAMN32378302-rid16846493.denovo.018, whole genome shotgun sequence	Vibrio cholerae
DAMXZN010000018.1	TPA_asm: Vibrio cholerae isolate M12761 SAMN32378325-rid16844903.denovo.018, whole genome shotgun sequence	Vibrio cholerae
DAMXZW010000026.1	TPA_asm: Vibrio cholerae isolate M19206 SAMN32378342-rid16850293.denovo.026, whole genome shotgun sequence	Vibrio cholerae
DANNOR010000032.1	TPA_asm: Vibrio cholerae strain YA00227500 SAMEA112667486-rid17309543.denovo.32, whole genome shotgun sequence	Vibrio cholerae
JABYFU010000019.1	Vibrio cholerae strain CFSAVC_271 Scaffold19, whole genome shotgun sequence	Vibrio cholerae
JACYRU010000014.1	Vibrio cholerae strain NIHE_40 contig00014, whole genome shotgun sequence	Vibrio cholerae
JADQWN010000008.1	Enterobacter hormaechei strain EB00028 EB00028_c0008, whole genome shotgun sequence	Enterobacter hormaechei
JANFRT010000110.1	Vibrio cholerae strain ISF-271-2 Contig_110_57.9272_pilon, whole genome shotgun sequence	Vibrio cholerae
JANPTH010000041.1	Enterobacter hormaechei strain NR0276 41, whole genome shotgun sequence	Enterobacter hormaechei
JANPVM010000038.1	Enterobacter hormaechei strain NR3055-SR20 38, whole genome shotgun sequence	Enterobacter hormaechei
JANPVL010000043.1	Enterobacter hormaechei strain NR3055-SR21 43, whole genome shotgun sequence	Enterobacter hormaechei
JANPVK010000038.1	Enterobacter hormaechei strain NR3055-SR22 38, whole genome shotgun sequence	Enterobacter hormaechei
JANPVJ010000046.1	Enterobacter hormaechei strain NR3055-SR23 46, whole genome shotgun sequence	Enterobacter hormaechei
JANPVI010000038.1	Enterobacter hormaechei strain NR3055-SR24 38, whole genome shotgun sequence	Enterobacter hormaechei
JANPVH010000045.1	Enterobacter hormaechei strain NR3055-SR25 45, whole genome shotgun sequence	Enterobacter hormaechei
JAOPCV010000028.1	Enterobacter hormaechei subsp. steigerwaltii strain NMI1008_19 NODE_28_length_19572_cov_134.264541, whole genome shotgun sequence	Enterobacter hormaechei
JAOPCK010000027.1	Enterobacter hormaechei subsp. steigerwaltii strain NMI1118_19 NODE_27_length_19572_cov_168.812754, whole genome shotgun sequence	Enterobacter hormaechei
JAOPDZ010000027.1	Enterobacter hormaechei subsp. steigerwaltii strain NMI4051_17 NODE_27_length_19572_cov_102.300900, whole genome shotgun sequence	Enterobacter hormaechei
JAOOXW010000027.1	Enterobacter hormaechei subsp. steigerwaltii strain NMI5105_19 NODE_27_length_19572_cov_174.462433, whole genome shotgun sequence	Enterobacter hormaechei
JAOOUK010000026.1	Enterobacter hormaechei subsp. steigerwaltii strain NMI6901_17 NODE_26_length_19572_cov_124.789509, whole genome shotgun sequence	Enterobacter hormaechei
JAOOTK010000023.1	Enterobacter hormaechei subsp. steigerwaltii strain NMI7339_17 NODE_23_length_19572_cov_107.269169, whole genome shotgun sequence	Enterobacter hormaechei
JAOOQF010000026.1	Enterobacter hormaechei subsp. steigerwaltii strain NMI9794_19 NODE_26_length_19572_cov_140.478272, whole genome shotgun sequence	Enterobacter hormaechei
JAOOQC010000026.1	Enterobacter hormaechei subsp. steigerwaltii strain NMI9991_19 NODE_26_length_19572_cov_126.281306, whole genome shotgun sequence	Enterobacter hormaechei
JAOPBD010000010.1	Enterobacter hormaechei subsp. steigerwaltii strain NMI2072_14 NODE_10_length_157394_cov_61.189118, whole genome shotgun sequence	Enterobacter hormaechei
JARKAT010000009.1	Vibrio parahaemolyticus strain Vb0566 NODE_9_length_161820_cov_123.947491, whole genome shotgun sequence	Vibrio parahaemolyticus
JARNUV010000028.1	Vibrio parahaemolyticus strain Vb2627 NODE_28_length_57439_cov_109.784247, whole genome shotgun sequence	Vibrio parahaemolyticus
JAUHUR010000002.1	Enterobacter hormaechei strain LC_36 contig_3, whole genome shotgun sequence	Enterobacter hormaechei
JAUHUX010000003.1	Enterobacter hormaechei strain LC_75 contig_1, whole genome shotgun sequence	Enterobacter hormaechei
JAUHVB010000006.1	Enterobacter hormaechei strain LC_128 contig_1, whole genome shotgun sequence	Enterobacter hormaechei
JAXIPZ010000015.1	Vibrio cholerae strain NB-183 18300015, whole genome shotgun sequence	Vibrio cholerae
JBFRPM010000011.1	Vibrio splendidus strain 10N.261.51.A11 10N.261.51.A11_I01_contig0011, whole genome shotgun sequence	Vibrio splendidus
vc1_tnsa_bast_down_		vibrio cidicci
CAWOEH010000031.1	Vibrio cholerae isolate ena-yuan-GCF_003585385.1	Vibrio cholerae
NOJJ01000032.1	Vibrio cholerae strain 173V1015 NODE_32, whole genome shotgun sequence	Vibrio cholerae
JACYRS010000029.1	Vibrio cholerae strain NIHE_42 contig00029, whole genome shotgun sequence	Vibrio cholerae
JARKDW010000068.1	Vibrio parahaemolyticus strain Vb499 NODE_68_length_19296_cov_78.729955, whole genome shotgun sequence	Vibrio parahaemolyticus
JACRRR010000004.1	Enterobacter hormaechei strain MGH198 scaffold00004, whole genome shotgun sequence	Enterobacter hormaechei
JANPVG010000039.1	Enterobacter hormaechei strain NR3055-SR27 39, whole genome shotgun sequence	Enterobacter hormaechei
PNXT01000001.1	Enterobacter hormaechei strain 78 NODE_1_length_4043584_cov_16.2179, whole genome shotgun sequence	Enterobacter hormaechei
JAIPLN010000001.1	Enterobacter hormaechei strain NR0276 NR0276_1, whole genome shotgun sequence	Enterobacter hormaechei
JANPTM010000040.1	Enterobacter hormaechei strain NR3056 40, whole genome shotgun sequence	Enterobacter hormaechei
JANPUD010000038.1	Enterobacter hormaechei strain NR3086 38, whole genome shotgun sequence	Enterobacter hormaechei
NNLO01000066.1	Vibrio parahaemolyticus strain C3_5 C3_5_contig066, whole genome shotgun sequence	Vibrio parahaemolyticus
JAOOST010000026.1	Enterobacter hormaechei subsp. steigerwaltii strain NMI7654_19 NODE_26_length_19572_cov_177.123579, whole genome shotgun sequence	Enterobacter hormaechei
JAOOSN010000030.1	Enterobacter hormaechei subsp. steigerwaltii strain NMI7753_18 NODE_30_length_19572_cov_126.217074, whole genome shotgun sequence	Enterobacter hormaechei
JAOORT010000023.1	Enterobacter hormaechei subsp. steigerwaltii strain NMI8339_17 NODE_23_length_19572_cov_156.388377, whole genome shotgun sequence	Enterobacter hormaechei
JAOOQO010000026.1	Enterobacter hormaechei subsp. steigerwaltii strain NMI9398_18 NODE_26_length_19572_cov_143.142042, whole genome shotgun sequence	Enterobacter hormaechei
JBFSQE010000093.1	Vibrio splendidus strain 10N.237.312.H10 10N.237.312.H10_I01_contig0093, whole genome shotgun sequence	Vibrio splendidus
BOCS01000027.1	Vibrio cholerae O108 RIMD 2214346 DNA, entry27, whole genome shotgun sequence	Vibrio cholerae
MCZZ01000102.1	Vibrio sp. 10N.261.45.E2 10N.261.45.E2_contig_3, whole genome shotgun sequence	Vibrio sp
JBFRPX010000103.1	Vibrio sp. 10N.261.49.A3 10N.261.49.A3_I01_contig0103, whole genome shotgun sequence	Vibrio sp
JBFRPR010000003.1	Vibrio sp. 10N.261.49.C12 10N.261.49.C12_I01_contig0003, whole genome shotgun sequence	Vibrio sp
CAWPZF010001319.1	Vibrio anguillarum isolate ena-yuan-GCF_015350415.1	Vibrio anguillarum
RDQB01000051.1	Vibrio anguillarum strain 4070 E contig_51, whole genome shotgun sequence	Vibrio anguillarum
JACRRS010000008.1	Enterobacter hormaechei strain MGH197 scaffold00008, whole genome shotgun sequence	Enterobacter hormaechei
ABTUEW010000041.1	Vibrio cholerae strain 497769 SAMN08979226-rid7544663.denovo.043, whole genome shotgun sequence	Vibrio cholerae
BDJF01000028.1	Vibrio injensis DNA, contig: scaffold64, whole genome shotgun sequence	Vibrio injensis
CAWMVG010000028.1	Vibrio injensis isolate ena-yuan-GCF_001895205.1	Vibrio injensis
LETO01000036.1	Enterobacter sp. BIDMC100 aetgM-supercont1.7.C36, whole genome shotgun sequence	Enterobacter sp
ABTUFV010000035.1	Vibrio cholerae strain 229135 SAMN08979112-rid7544583.denovo.037, whole genome shotgun sequence	Vibrio cholerae
DACPGL010000026.1	TPA_asm: Vibrio cholerae isolate Vibrio SAMEA4057626-rid10188543.denovo.27, whole genome shotgun sequence	Vibrio cholerae
WOXQ01000024.1	Vibrio cholerae strain R18295 contig_24_length_28316_depth_1.05x, whole genome shotgun sequence	Vibrio cholerae
CAWORC010000006.1	Vibrio cholerae isolate ena-yuan-GCF_006802495.1	Vibrio cholerae
VIPB01000079.1	Vibrio cholerae strain A12JL36W17 NODE_107_length_20668_cov_33.139538, whole genome shotgun sequence	Vibrio cholerae
JBAKAK010000015.1	Vibrio metschnikovii strain Q33121 contig00015, whole genome shotgun sequence	Vibrio metschnikovii
CAWPYP010001226.1	Vibrio anguillarum isolate ena-yuan-GCF_015343425.1	Vibrio anguillarum
RDOY01000037.1	Vibrio anguillarum strain 100719-1/3A contig_37, whole genome shotgun sequence	Vibrio anguillarum
CAWPXH010000416.1	Vibrio anguillarum isolate ena-yuan-GCF_015343475.1	Vibrio anguillarum
RDPF01000042.1	Vibrio anguillarum strain 090707-1/1A contig_42, whole genome shotgun sequence	Vibrio anguillarum
CAWPQW010000623.1	Vibrio anguillarum isolate ena-yuan-GCF_015342945.1	Vibrio anguillarum
RDPE01000066.1	Vibrio anguillarum strain 090602-1/6B contig_66, whole genome shotgun sequence	Vibrio anguillarum
ABMFGZ020000040.1	Enterobacter hormaechei isolate BWH_657_E_clo SAMN36726420-rid20883693.denovo.46, whole genome shotgun sequence	Enterobacter hormaechei
CAWPYV010000913.1	Vibrio anguillarum isolate ena-yuan-GCF_015350515.1	Vibrio anguillarum
RDQD01000081.1	Vibrio anguillarum strain 090707-1/2A contig_81, whole genome shotgun sequence	Vibrio anguillarum
AAXOJE010000046.1	Vibrio cholerae strain 498818 SAMN08979231-rid7031563.denovo.048, whole genome shotgun sequence	Vibrio cholerae
CAWPOV010000117.1	Vibrio cholerae O139 isolate ena-yuan-GCF_013414405.1	Vibrio cholerae
SIVV01000035.1	Vibrio cholerae O139 strain NALMLE46 NODE_35_length_27622_cov_51.8907, whole genome shotgun sequence	Vibrio cholerae
RDPJ01000078.1	Vibrio anguillarum strain 040809-1/2A contig_78, whole genome shotgun sequence	Vibrio anguillarum
CAWPSH010000955.1	Vibrio anguillarum isolate ena-yuan-GCF_015342905.1	Vibrio anguillarum
CAWPZD010001160.1	Vibrio anguillarum isolate ena-yuan-GCF_015343005.1	Vibrio anguillarum
RDOW01000021.1	Vibrio anguillarum strain 100819-1/4A contig_21, whole genome shotgun sequence	Vibrio anguillarum
CAWPSI010001582.1	Vibrio anguillarum isolate ena-yuan-GCF_015342955.1	Vibrio anguillarum
CAWPYR010001533.1	Vibrio anguillarum isolate ena-yuan-GCF_015343455.1	Vibrio anguillarum
CAWPXO010000069.1	Vibrio anguillarum isolate ena-yuan-GCF_015350445.1	Vibrio anguillarum
RDPB01000070.1	Vibrio anguillarum strain 090519-1/13A contig_70, whole genome shotgun sequence	Vibrio anguillarum
RDPA01000067.1	Vibrio anguillarum strain 090710-1/17A contig_67, whole genome shotgun sequence	Vibrio anguillarum
RDQC01000106.1	Vibrio anguillarum strain 150811-1/228H contig_106, whole genome shotgun sequence	Vibrio anguillarum
CAWPYT010001019.1	Vibrio anguillarum isolate ena-yuan-GCF_015343315.1	Vibrio anguillarum
RDOK01000067.1	Vibrio anguillarum strain 090903-1/2B contig_67, whole genome shotgun sequence	Vibrio anguillarum
ABMDJC010000039.1	Vibrio cholerae strain PNUSAV004682 SAMN37313290-rid19360783.denovo.43, whole genome shotgun sequence	Vibrio cholerae
ABJSYL010000035.1	Vibrio cholerae strain 2016V-1013 SAMN32118966-rid16199953.denovo.38, whole genome shotgun sequence	Vibrio cholerae
QKKM01000013.1	Vibrio tarriae strain 2017 V-1085 2017V_1085_contig13, whole genome shotgun sequence	Vibrio tarriae
CAWNYV010000015.1	Vibrio tarriae isolate ena-yuan-GCF_003311895.1	Vibrio tarriae
JAOOTA010000016.1	Enterobacter hormaechei subsp. steigerwaltii strain NMI7517_19 NODE_16_length_49827_cov_52.945111, whole genome shotgun sequence	Enterobacter hormaechei
JAOPCQ010000020.1	Enterobacter hormaechei subsp. steigerwaltii strain NMI10251_19 NODE_20_length_49827_cov_44.744588, whole genome shotgun sequence	Enterobacter hormaechei
JAOPCG010000017.1	Enterobacter hormaechei subsp. steigerwaltii strain NMI1175_17 NODE_17_length_54753_cov_34.623787, whole genome shotgun sequence	Enterobacter hormaechei
JAOPBL010000017.1	Enterobacter hormaechei subsp. steigerwaltii strain NMI1888_19 NODE_17_length_49827_cov_55.707445, whole genome shotgun sequence	Enterobacter hormaechei
JAOPAO010000019.1	Enterobacter hormaechei subsp. steigerwaltii strain NMI2284_18 NODE_19_length_54753_cov_38.866858, whole genome shotgun sequence	Enterobacter hormaechei
JAOPAA010000017.1	Enterobacter hormaechei subsp. steigerwaltii strain NMI2917_18 NODE_17_length_54753_cov_58.356167, whole genome shotgun sequence	Enterobacter hormaechei
JAOOYZ010000018.1	Enterobacter hormaechei subsp. steigerwaltii strain NMI3578_16 NODE_18_length_54753_cov_56.926226, whole genome shotgun sequence	Enterobacter hormaechei
JAOPDO010000018.1	Enterobacter hormaechei subsp. steigerwaltii strain NMI4253_16 NODE_18_length_54753_cov_43.675631, whole genome shotgun sequence	Enterobacter hormaechei
JAOOYC010000018.1	Enterobacter hormaechei subsp. steigerwaltii strain NMI4988_16 NODE_18_length_54753_cov_41.795793, whole genome shotgun sequence	Enterobacter hormaechei
JAOOXL010000016.1	Enterobacter hormaechei subsp. steigerwaltii strain NMI5431_19 NODE_16_length_49827_cov_59.424406, whole genome shotgun sequence	Enterobacter hormaechei
JAOOWW010000018.1	Enterobacter hormaechei subsp. steigerwaltii strain NMI5741_19 NODE_18_length_49827_cov_61.551147, whole genome shotgun sequence	Enterobacter hormaechei
JAOOWR010000019.1	Enterobacter hormaechei subsp. steigerwaltii strain NMI5796_16 NODE_19_length_54753_cov_48.896496, whole genome shotgun sequence	Enterobacter hormaechei
JAOOWF010000018.1	Enterobacter hormaechei subsp. steigerwaltii strain NMI5973_16 NODE_18_length_54753_cov_39.403434, whole genome shotgun sequence	Enterobacter hormaechei
JAOOVY010000015.1	Enterobacter hormaechei subsp. steigerwaltii strain NMI6087_18 NODE_15_length_49827_cov_60.207988, whole genome shotgun sequence	Enterobacter hormaechei
JAOOVX010000020.1	Enterobacter hormaechei subsp. steigerwaltii strain NMI6126_18 NODE_20_length_54753_cov_42.318896, whole genome shotgun sequence	Enterobacter hormaechei
JAOOVT010000024.1	Enterobacter hormaechei subsp. steigerwaltii strain NMI6188_18 NODE_24_length_49827_cov_36.576117, whole genome shotgun sequence	Enterobacter hormaechei
JAOOUG010000021.1	Enterobacter hormaechei subsp. steigerwaltii strain NMI6995_19 NODE_21_length_54753_cov_65.695658, whole genome shotgun sequence	Enterobacter hormaechei
JAOOUF010000017.1	Enterobacter hormaechei subsp. steigerwaltii strain NMI7019_16 NODE_17_length_54753_cov_44.891810, whole genome shotgun sequence	Enterobacter hormaechei
JAOOUE010000017.1	Enterobacter hormaechei subsp. steigerwaltii strain NMI7020_16 NODE_17_length_54753_cov_43.193809, whole genome shotgun sequence	Enterobacter hormaechei
JAOOUA010000017.1	Enterobacter hormaechei subsp. steigerwaltii strain NMI7133_16 NODE_17_length_54753_cov_35.799400, whole genome shotgun sequence	Enterobacter hormaechei
JAOOTL010000017.1	Enterobacter hormaechei subsp. steigerwaltii strain NMI7338_17 NODE_17_length_49827_cov_60.219779, whole genome shotgun sequence	Enterobacter hormaechei
JAOOTI010000017.1	Enterobacter hormaechei subsp. steigerwaltii strain NMI7381_16 NODE_17_length_54753_cov_41.448266, whole genome shotgun sequence	Enterobacter hormaechei
JAOOTG010000017.1	Enterobacter hormaechei subsp. steigerwaltii strain NMI7382_16 NODE_17_length_54753_cov_50.764819, whole genome shotgun sequence	Enterobacter hormaechei
JAOOTF010000017.1	Enterobacter hormaechei subsp. steigerwaltii strain NMI7383_16 NODE_17_length_54753_cov_51.738824, whole genome shotgun sequence	Enterobacter hormaechei
JAOOTB010000021.1	Enterobacter hormaechei subsp. steigerwaltii strain NMI7480_19 NODE_21_length_54753_cov_44.996430, whole genome shotgun sequence	Enterobacter hormaechei
JAOOSP010000017.1	Enterobacter hormaechei subsp. steigerwaltii strain NMI775_19 NODE_17_length_49827_cov_57.742374, whole genome shotgun sequence	Enterobacter hormaechei
JAOOSM010000019.1	Enterobacter hormaechei subsp. steigerwaltii strain NMI7780_19 NODE_19_length_49827_cov_50.981690, whole genome shotgun sequence	Enterobacter hormaechei
JAOOSK010000017.1	Enterobacter hormaechei subsp. steigerwaltii strain NMI7815_17 NODE_17_length_54753_cov_54.675704, whole genome shotgun sequence	Enterobacter hormaechei
JAOOSA010000018.1	Enterobacter hormaechei subsp. steigerwaltii strain NMI8201_18 NODE_18_length_49827_cov_54.551288, whole genome shotgun sequence	Enterobacter hormaechei
JAOOQT010000017.1	Enterobacter hormaechei subsp. steigerwaltii strain NMI9312_19 NODE_17_length_49826_cov_74.664702, whole genome shotgun sequence	Enterobacter hormaechei
JAOOQR010000017.1	Enterobacter hormaechei subsp. steigerwaltii strain NMI938_19 NODE_17_length_49827_cov_59.495996, whole genome shotgun sequence	Enterobacter hormaechei
JAOOQG010000018.1	Enterobacter hormaechei subsp. steigerwaltii strain NMI9792_19 NODE_18_length_49827_cov_69.330241, whole genome shotgun sequence	Enterobacter hormaechei
JAOORX010000008.1	Enterobacter hormaechei subsp. steigerwaltii strain NMI8253_19 NODE_8_length_173633_cov_48.985488, whole genome shotgun sequence	Enterobacter hormaechei
JAOPBV010000026.1	Enterobacter hormaechei subsp. steigerwaltii strain NMI1686_17 NODE_26_length_14387_cov_66.159116, whole genome shotgun sequence	Enterobacter hormaechei
CAWPMW010000085.1	Vibrio anguillarum isolate ena-yuan-GCF_013113825.1	Vibrio anguillarum
VTYO01000046.1	Vibrio anguillarum strain 00-84-1 scaffold_45, whole genome shotgun sequence	Vibrio anguillarum
JAJJYA010000009.1	Enterobacter hormaechei subsp. steigerwaltii strain NMI2959_20 NODE_9_length_293986_cov_41.884741, whole genome shotgun sequence	Enterobacter hormaechei
JAJJYB010000009.1	Enterobacter hormaechei subsp. steigerwaltii strain NMI1998_20 NODE_9_length_293986_cov_66.133316, whole genome shotgun sequence	Enterobacter hormaechei
JAJJXZ010000007.1	Enterobacter hormaechei subsp. steigerwaltii strain NMI4014_20 NODE_7_length_293986_cov_37.172191, whole genome shotgun sequence	Enterobacter hormaechei
JAOOXT010000020.1	Enterobacter hormaechei subsp. steigerwaltii strain NMI5179_18 NODE_20_length_54596_cov_59.504048, whole genome shotgun sequence	Enterobacter hormaechei
JAOOSL010000017.1	Enterobacter hormaechei subsp. steigerwaltii strain NMI7813_17 NODE_17_length_54492_cov_34.771747, whole genome shotgun sequence	Enterobacter hormaechei
ABTUEF010000031.1	Vibrio cholerae strain 2022V-1029 SAMN32118072-rid16198453.denovo.031, whole genome shotgun sequence	Vibrio cholerae
ABTUFC010000049.1	Vibrio cholerae strain 333072 SAMN08979172-rid7544623.denovo.049, whole genome shotgun sequence	Vibrio cholerae
CAWQBX010000039.1	Vibrio cholerae isolate ena-yuan-GCF_017426825.1	Vibrio cholerae
MSSS01000044.1	Vibrio cholerae strain DL2116 contig44, whole genome shotgun sequence	Vibrio cholerae
CAWQCE010000028.1	Vibrio cholerae isolate ena-yuan-GCF_017426745.1	Vibrio cholerae
CAWQDF010000051.1	Vibrio cholerae isolate ena-yuan-GCF_017426765.1	Vibrio cholerae
CAWQFT010000074.1	Vibrio cholerae isolate ena-yuan-GCF_017426815.1	Vibrio cholerae
CAWQCH010000033.1	Vibrio cholerae isolate ena-yuan-GCF_017426845.1	Vibrio cholerae
MSSN01000034.1	Vibrio cholerae strain DL2111 contig34, whole genome shotgun sequence	Vibrio cholerae
MSSO01000048.1	Vibrio cholerae strain DL2112 contig48, whole genome shotgun sequence	Vibrio cholerae
MSSP01000059.1	Vibrio cholerae strain DL2113 contig59, whole genome shotgun sequence	Vibrio cholerae
MSSR01000039.1	Vibrio cholerae strain DL2115 contig39, whole genome shotgun sequence	Vibrio cholerae
CAWQCJ010000032.1	Vibrio cholerae isolate ena-yuan-GCF_017426885.1	Vibrio cholerae
MSST01000038.1	Vibrio cholerae strain DL2117 contig38, whole genome shotgun sequence	Vibrio cholerae
LPQL01000049.1	Enterobacter hormaechei subsp. steigerwaltii strain SMART_291 contig53, whole genome shotgun sequence	Enterobacter hormaechei
ABHCQN010000014.1	Enterobacter hormaechei strain microbial isolate Whole organism SAMN29767752-rid14853913.denovo.14, whole genome shotgun sequence	Enterobacter hormaechei
DAPJGU010000023.1	TPA_asm: Enterobacter hormaechei isolate 201418674U SAMN34565635-rid18146003.denovo.25, whole genome shotgun sequence	Enterobacter hormaechei
ABTUEM010000041.1	Vibrio cholerae strain PNUSAV001130 SAMN13223207-rid8583183.denovo.041, whole genome shotgun sequence	Vibrio cholerae
ABUFMF010000034.1	Enterobacter hormaechei isolate clinical SAMN43301373-rid22954203.denovo.38, whole genome shotgun sequence	Enterobacter hormaechei
JAOOZB010000040.1	Enterobacter hormaechei subsp. steigerwaltii strain NMI357_19 NODE_40_length_48344_cov_47.835660, whole genome shotgun sequence	Enterobacter hormaechei
ABTUEZ010000045.1	Vibrio cholerae strain 229148 SAMN08979124-rid7544733.denovo.048, whole genome shotgun sequence	Vibrio cholerae
WYAJ01000028.1	Enterobacter hormaechei strain VNMU005 MRSN489793_contig00030, whole genome shotgun sequence	Enterobacter hormaechei
WYAI01000033.1	Enterobacter hormaechei strain VNMU040 MRSN489809_contig00033, whole genome shotgun sequence	Enterobacter hormaechei
DAQGCQ010000025.1	TPA_asm: Enterobacter hormaechei strain E. hormaechei-5 SAMN32778096-rid19837803.denovo.25, whole genome shotgun sequence	Enterobacter hormaechei
CAWQLO010000083.1	Vibrio paracholerae isolate ena-yuan-GCF_003312015.1	Vibrio paracholerae
QKKV01000055.1	Vibrio paracholerae strain 2017V-1144 2017V_1144_contig55, whole genome shotgun sequence	Vibrio paracholerae
AXLK01000007.1	Enterobacter sp. MGH 14 adgVD-supercont1.7, whole genome shotgun sequence	Enterobacter sp
JAOOXU010000064.1	Enterobacter hormaechei subsp. steigerwaltii strain NMI5178_18 NODE_75_length_6932_cov_5.404555, whole genome shotgun sequence	Enterobacter hormaechei
WOXP01000024.1	Vibrio cholerae strain R18256 contig_24_length_24690_depth_1.15x, whole genome shotgun sequence	Vibrio cholerae
JAOOVE010000039.1	Enterobacter hormaechei subsp. hoffmannii strain NMI6433_18 NODE_39_length_12399_cov_73.661017, whole genome shotgun sequence	Enterobacter hormaechei
DASHUY010000045.1	TPA_asm: Enterobacter hormaechei strain EB00203 SAMN38764458-rid20546903.denovo.51, whole genome shotgun sequence	Enterobacter hormaechei
CAWOVW010000087.1	Vibrio cholerae isolate ena-yuan-GCF_006803105.1	Vibrio cholerae
VIQG01000021.1	Vibrio cholerae strain A110704W4 NODE_30_length_23562_cov_35.997623, whole genome shotgun sequence	Vibrio cholerae
CAWORT010000021.1	Vibrio cholerae isolate ena-yuan-GCF_006802785.1	Vibrio cholerae
VIPR01000074.1	Vibrio cholerae strain A121001W2 NODE_127_length_23530_cov_64.414749, whole genome shotgun sequence	Vibrio cholerae
CAWORS010000015.1	Vibrio cholerae isolate ena-yuan-GCF_006802475.1	Vibrio cholerae
VIPC01000078.1	Vibrio cholerae strain A12JL36W5 NODE_125_length_23630_cov_28.055353, whole genome shotgun sequence	Vibrio cholerae
NGRM01000002.1	Enterobacter hormaechei strain MGH159 scaffold00002, whole genome shotgun sequence	Enterobacter hormaechei
NGRM01000003.1	Enterobacter hormaechei strain MGH159 scaffold00003, whole genome shotgun sequence	Enterobacter hormaechei
JACRRR010000001.1	Enterobacter hormaechei strain MGH198 scaffold00001, whole genome shotgun sequence	Enterobacter hormaechei
ABTUDE010000041.1	Vibrio cholerae strain 01537243 SAMN41858971-rid21984913.denovo.042, whole genome shotgun sequence	Vibrio cholerae
JAAKZL010000031.1	Vibrio aestuarianus subsp. cardii strain 15/075 3T2 NODE_31_length_45625_cov_40.653479, whole genome shotgun sequence	Vibrio aestuarianus
VUAG01000043.1	Vibrio cholerae strain C197 contig00043, whole genome shotgun sequence	Vibrio cholerae
CAWPBM010000043.1	Vibrio cholerae isolate ena-yuan-GCF_008370595.1	Vibrio cholerae
DAPYCV010000056.1	TPA_asm: Vibrio cholerae isolate 86 SAMN36289194-rid19574263.denovo.057, whole genome shotgun sequence	Vibrio cholerae
JCLU01000017.1	Enterobacter sp. MGH 3 adjFA-supercont2.6.C17, whole genome shotgun sequence	Enterobacter sp
DAFKRU010000038.1	TPA_asm: Enterobacter hormaechei subsp. xiangfangensis strain GENC349 SAMN22608607-rid13688123.denovo.040, whole genome shotgun sequence	Enterobacter hormaechei
ABTUEV010000042.1	Vibrio cholerae strain 495744 SAMN08979211-rid7544673.denovo.043, whole genome shotgun sequence	Vibrio cholerae
JBBCAC010000081.1	Vibrio cholerae strain non-O1/non-O152 VIB_EA6857AA_AS_NODE_31_length_22090_19.690343, whole genome shotgun sequence	Vibrio cholerae
CAWOFA010000218.1	Vibrio cholerae isolate ena-yuan-GCF_003449075.1	Vibrio cholerae
CAWOFD010000227.1	Vibrio cholerae isolate ena-yuan-GCF_003449125.1	Vibrio cholerae
MCBB01000218.1	Vibrio cholerae strain VN-2808 NODE_95, whole genome shotgun sequence	Vibrio cholerae
MCAZ01000227.1	Vibrio cholerae strain VN-2923 NODE_98, whole genome shotgun sequence	Vibrio cholerae
CAWOFG010000211.1	Vibrio cholerae isolate ena-yuan-GCF_003449115.1	Vibrio cholerae
CAWOFH010000216.1	Vibrio cholerae isolate ena-yuan-GCF_003449135.1	Vibrio cholerae
MCBA01000211.1	Vibrio cholerae strain VN-2825 NODE_90, whole genome shotgun sequence	Vibrio cholerae
MCAY01000216.1	Vibrio cholerae strain VN-29-97 NODE_92, whole genome shotgun sequence	Vibrio cholerae
APFL01000013.1	Vibrio paracholerae 87395 vco87395.contig.14_1, whole genome shotgun sequence	Vibrio paracholerae
CAWLRX010000045.1	Vibrio paracholerae 87395 isolate ena-yuan-GCF_000348085.2 genome assembly, contig: NZ_KB661403.1, whole genome shotgun sequence	Vibrio paracholerae
CAWLHM010000048.1	Vibrio ordalii FF-167 isolate ena-yuan-GCF_000287075.2 genome assembly, contig: NZ_AJYR02000048.1, whole genome shotgun sequence	Vibrio ordalii
AJYR02000048.1	Vibrio ordalii FF-167 FF-167_contig_156, whole genome shotgun sequence	Vibrio ordalii
JACXVS010000108.1	Enterobacter hormaechei strain KCJ3K514 NODE_108_length_13960_cov_7.008024, whole genome shotgun sequence	Enterobacter hormaechei
QKKO01000017.1	Vibrio paracholerae strain 07-2425 07-2425_ori_contig_13, whole genome shotgun sequence	Vibrio paracholerae
CAWPYX010000988.1	Vibrio anguillarum isolate ena-yuan-GCF_015343095.1	Vibrio anguillarum
RDPQ01000578.1	Vibrio anguillarum strain 171124-1/1A contig_579, whole genome shotgun sequence	Vibrio anguillarum
RDPM01000158.1	Vibrio anguillarum strain 030905-1/1A contig_159, whole genome shotgun sequence	Vibrio anguillarum
CAWPZA010000468.1	Vibrio anguillarum isolate ena-yuan-GCF_015343035.1	Vibrio anguillarum
CAWQMR010000065.1	Vibrio anguillarum isolate ena-yuan-GCF_020782075.1	Vibrio anguillarum
JAJGNT010000159.1	Vibrio anguillarum strain FXH-305 NODE_159_length_1323_cov_214.482343, whole genome shotgun sequence	Vibrio anguillarum
CAWPSJ010001725.1	Vibrio anguillarum isolate ena-yuan-GCF_015342805.1	Vibrio anguillarum
RDOQ01000892.1	Vibrio anguillarum strain 9006-4/1 contig_895, whole genome shotgun sequence	Vibrio anguillarum
JANTNZ010000081.1	Enterobacter hormaechei strain MB8139 NODE_81_length_917_cov_285.041763, whole genome shotgun sequence	Enterobacter hormaechei
CAWPYK010000279.1	Vibrio anguillarum isolate ena-yuan-GCF_015343355.1	Vibrio anguillarum
RDON01001244.1	Vibrio anguillarum strain 840523-2/3 contig_1250, whole genome shotgun sequence	Vibrio anguillarum
CABMIR010000028.1	Vibrio metoecus isolate MGYG-HGUT-02368 genome assembly, contig: GUT_GENOME142057_28, whole genome shotgun sequence	Vibrio metoecus
JBFRQR010000032.1	Vibrio splendidus strain 10N.261.48.A12 10N.261.48.A12_I01_contig0032, whole genome shotgun sequence	Vibrio splendidus
ABMKRZ010000012.1	Vibrio vulnificus strain PNUSAV004516 SAMN37127655-rid19220493.denovo.12, whole genome shotgun sequence	Vibrio vulnificus
JACBRK010000003.1	Vibrio parahaemolyticus strain INST0205 3, whole genome shotgun sequence	Vibrio parahaemolyticus
CP065217.1	Vibrio navarrensis strain 20-VB00237 chromosome 1, complete sequence	Vibrio navarrensis
CAWRBA010000001.1	Vibrio sp. J383 isolate ena-yuan-GCF_023503985.1	Vibrio sp
CP097293.1	Vibrio sp. J383 chromosome 1, complete sequence	Vibrio sp
CP046817.1	Vibrio metoecus strain 06-2478 chromosome 1, complete sequence	Vibrio metoecus
JBGONH010000006.1	Vibrio sp. FF145 FF145_I01_contig0006, whole genome shotgun sequence	Vibrio sp
JBFSTC010000024.1	Vibrio sp. 10N.247.310.17 10N.247.310.17_I01_contig0024, whole genome shotgun sequence	Vibrio sp
MDAB01000002.1	Vibrio sp. 10N.261.45.E11 10N.261.45.E11_contig_1, whole genome shotgun sequence	Vibrio sp
JBAKBY010000033.1	Vibrio mimicus strain VM601 NODE_33_length_51526_cov_80.344802, whole genome shotgun sequence	Vibrio mimicus
AAXNLY010000038.1	Vibrio cholerae strain 633012 SAMN10390799-rid6791433.denovo.041, whole genome shotgun sequence	Vibrio cholerae
JBFRRP010000115.1	Vibrio splendidus strain 10N.261.45.E5 10N.261.45.E5_I01_contig0115, whole genome shotgun sequence	Vibrio splendidus
CAWQOO010000903.1	Vibrio lentus isolate ena-yuan-GCF_020806365.1	Vibrio lentus
JAJGZP010000199.1	Vibrio lentus strain 10N.261.49.F6 10N.261.49.F6_contig_200, whole genome shotgun sequence	Vibrio lentus
ABHBCK010000008.1	Vibrio cholerae strain 2021V-1120 SAMN29637414-rid14829463.denovo.008, whole genome shotgun sequence	Vibrio cholerae
ABCPML010000009.1	Vibrio cholerae strain PNUSAV002098 SAMN21531116-rid13018483.denovo.09, whole genome shotgun sequence	Vibrio cholerae
JABYDZ010000015.1	Vibrio cholerae strain CFSAVC_159 Scaffold15, whole genome shotgun sequence	Vibrio cholerae
ABKWQW010000008.1	Vibrio metschnikovii strain 19MO10SH02-V2 SAMN13471435-rid8700713.denovo.008, whole genome shotgun sequence	Vibrio metschnikovii
ABOIJK010000012.1	Vibrio fluvialis strain PNUSAV004949 SAMN37946612-rid19946193.denovo.12, whole genome shotgun sequence	Vibrio fluvialis
ABPCAI010000013.1	Vibrio fluvialis strain PNUSAV005047 SAMN38335485-rid20282603.denovo.13, whole genome shotgun sequence	Vibrio fluvialis
JAUDQZ010000011.1	Vibrio fluvialis strain OL3V-3 ISIS_11, whole genome shotgun sequence	Vibrio fluvialis
AJZJ02000237.1	Vibrio splendidus 1F-157 1F-157_contig_333, whole genome shotgun sequence	Vibrio splendidus
JBFRLI010000019.1	Vibrio lentus strain 10N.286.48.E12 10N.286.48.E12_I01_contig0019, whole genome shotgun sequence	Vibrio lentus
DAPYEB010000218.1	TPA_asm: Vibrio cholerae isolate 7 SAMN36289115-rid19573583.denovo.222, whole genome shotgun sequence	Vibrio cholerae
